# Supplementary material for: Clinical Outcomes Associated with the Use of a Family-Based Digital Support Program in Patients with Pharmacologic Treatment for Obesity
Source: J Clin Med. 2025 Dec 27;15(1):222. doi: 10.3390/jcm15010222 (PMC12786419; doi:10.3390/jcm15010222)
Supplement: Supplementary file 1 [file jcm-15-00222-s001.zip]

Archive with 1 entries (1 files):
- jcm-4053294-Supplementary.pdf
